# Supplementary material for: Changes in the Composition and Function of Lipoproteins after Bariatric Surgery in Patients with Severe Obesity
Source: J Clin Med. 2021 Apr 16;10(8):1716. doi: 10.3390/jcm10081716 (PMC8071565; doi:10.3390/jcm10081716)
Supplement: Supplementary file 1 [file jcm-10-01716-s001.zip]

Archive with 1 entries (1 files):
- jcm-1197561-supplementary.pdf
